# Supplementary material for: Co-Existence of Iron Oxide Nanoparticles and Manganese Oxide Nanorods as Decoration of Hollow Carbon Spheres for Boosting Electrochemical Performance of Li-Ion Battery
Source: Materials (Basel). 2021 Nov 15;14(22):6902. doi: 10.3390/ma14226902 (PMC8620810; doi:10.3390/ma14226902)
Supplement: Supplementary file 1 [file materials-14-06902-s001.zip]

Archive with 1 entries (1 files):
- materials-1399479-supplementary.pdf
